# Supplementary material for: Predictive accuracy of genetic variants for eye color in a Kazakh population using the IrisPlex system
Source: BMC Res Notes. 2024 Jul 5;17:187. doi: 10.1186/s13104-024-06856-y (PMC11227171; doi:10.1186/s13104-024-06856-y)
Supplement: Supplementary file 2 — Additional file 2: Table S1. The genotypes of 515 individuals from the Kazakh population for the 6 SNPs by IrisPlex System [file 13104_2024_6856_MOESM2_ESM.xlsx]

## Sheet: Table S1
Table S1. The genotypes of 515 individuals from the Kazakh population for the 6 SNPs by IrisPlex System
Sample ID	Population	Country	Geography	Region	Zhuz	Clan	Sex	Date of Birth	HERC2	OCA2	LOC105370627	SLC45A2	TYR	IRF4
	Population			Region		Clan	Sex	Date of Birth	rs12913832	rs1800407	rs12896399	rs16891982	rs1393350	rs12203592
FKZ21-001	Kazakh (4/4)	Kazakhstan	East	Eastern	‎Middle	Argyn	female	1990-05-27	G/A	C/C	G/G	G/C	G/G	C/C
FKZ21-003	Kazakh (admixture)	Kazakhstan		Kostanai			male	11/20/1997	A/A	C/C	T/T	C/C	G/G	C/C
FKZ21-004	Kazakh (4/4)	Kazakhstan	North	Northern	‎Middle	Argyn	male	9/8/1998	A/A	C/C	G/G	C/C	G/G	C/C
FKZ21-005	Kazakh (4/4)	Kazakhstan	Center	Akmola	‎Middle	Naiman	male	7/6/1996	A/A	C/C	G/G	G/C	G/G	C/C
FKZ21-006	Kazakh (4/4)	Kazakhstan	North	Northern	‎Middle	Argyn	female	7/9/1987	A/A	C/C	G/T	C/C	G/G	C/C
FKZ21-007	Kazakh (4/4)	Kazakhstan	East	Eastern	‎Middle	Naiman	male	10/15/1998	G/A	C/C	T/T	G/C	G/G	C/C
FKZ21-008	Kazakh (4/4)	Kazakhstan	East	Eastern	‎Middle	Naiman	male	11/27/1996	A/A	C/C	T/T	G/C	G/G	C/C
FKZ21-009	Kazakh (4/4)	Kazakhstan	South	Almaty	Senior	Shapyrashty	male	10/4/1998	A/A	C/C	G/G	C/C	G/G	C/C
FKZ21-010	Kazakh (4/4)	Kazakhstan	North	Northern	‎Middle	Argyn	female	5/3/1985	A/A	C/C	G/G	G/C	G/G	C/C
FKZ21-011	Kazakh (4/4)	Kazakhstan	North	Kostanai	‎Junior	Zhetiru	male	12/3/1993	A/A	C/C	G/G	C/C	G/G	C/C
FKZ21-012	Kazakh (admixture)	Kazakhstan		Almaty			male	10/27/1989	A/A	C/T	G/G	G/C	G/A	C/C
FKZ21-013	Kazakh (4/4)	Kazakhstan	South	Zhambyl	Senior	Qanly	male	9/27/1997	A/A	C/C	G/G	G/C	G/G	C/C
FKZ21-014	Kazakh (4/4)	Kazakhstan	South	Almaty	Senior	Suan	male	9/10/1998	A/A	C/C	G/G	C/C	G/G	C/C
FKZ21-015	Kazakh (4/4)	Kazakhstan	South	Kyzylorda	‎Middle	Kypshak	male	7/13/1995	G/A	C/C	G/T	C/C	G/A	C/C
FKZ21-016	Kazakh (4/4)	Kazakhstan	East	Eastern	‎Middle	Naiman	male	12/19/1998	A/A	C/T	G/G	C/C	G/A	C/C
FKZ21-017	Kazakh (admixture)	Kazakhstan		Kostanai			male	1/16/1994	G/A	C/C	T/T	G/C	G/G	C/T
FKZ21-018	Kazakh (4/4)	Kazakhstan	South	Turkestan	‎Middle	Konyrat	male	1/17/1998	G/A	C/C	G/G	G/C	G/G	C/C
FKZ21-019	Kazakh (4/4)	Kazakhstan	West	Aktobe	‎Junior	Alimuly	female	8/23/1996	A/A	C/C	G/G	G/C	G/G	C/C
FKZ21-020	Kazakh (4/4)	Kazakhstan	South	Turkestan	‎Junior	Baiuly	female	9/11/1998	A/A	C/C	G/G	C/C	G/G	C/C
FKZ21-021	Kazakh (admixture)	Kazakhstan		Pavlodar			male	6/10/1989	G/G	C/C	G/G	G/G	G/G	C/C
FKZ21-022	Kazakh (4/4)	Kazakhstan	East	Eastern	‎Middle	Naiman	male	1/5/1999	A/A	C/C	G/T	C/C	G/G	C/C
FKZ21-023	Kazakh (4/4)	Kazakhstan	Center	Karaganda	‎Middle	Naiman	male	5/23/1998	A/A	C/C	G/G	G/C	G/G	C/C
FKZ21-025	Kazakh (4/4)	Kazakhstan	East	Eastern	‎Middle	Naiman	female	9/12/1997	A/A	C/C	G/T	C/C	G/G	C/C
FKZ21-027	Kazakh (4/4)	Kazakhstan	West	Western	‎Junior	Zhetiru	male	11/28/1995	G/A	C/C	G/T	G/C	G/A	C/C
FKZ21-028	Kazakh (admixture)	Kazakhstan		Almaty			male	11/9/1995	A/A	C/T	G/T	G/C	G/G	C/C
FKZ21-029	Kazakh (admixture)	Kazakhstan		Eastern			female	4/10/1994	G/A	C/C	T/T	G/C	G/A	C/C
FKZ21-032	Kazakh (4/4)	Kazakhstan	Center	Akmola	‎Middle	Argyn	male	11/26/1995	G/A	C/C	T/T	C/C	G/G	C/C
FKZ21-034	Kazakh (4/4)	Kazakhstan	North	Kostanai	‎Middle	Kypshak	female	2/10/1998	G/A	C/C	G/G	C/C	G/G	C/C
FKZ21-035	Kazakh (4/4)	Kazakhstan	Center	Karaganda	‎Middle	Argyn	male	3/12/1992	G/A	C/C	G/G	C/C	G/G	C/C
FKZ21-037	Kazakh (4/4)	Kazakhstan	South	Almaty	Senior	Sirgely	male	8/25/2002	G/G	C/C	G/T	G/G	G/G	C/C
FKZ21-038	Kazakh (4/4)	Kazakhstan	West	Western	‎Junior	Baiuly	male	12/16/2001	G/G	C/C	G/G	G/G	G/G	C/C
FKZ21-041	Kazakh (admixture)	Kazakhstan		Karaganda			male	5/22/2002	G/A	C/C	G/T	G/C	G/G	C/C
FKZ21-042	Kazakh (4/4)	Kazakhstan	Center	Karaganda	Senior	Dulat	male	5/17/2002	A/A	C/C	G/T	C/C	G/G	C/C
FKZ21-043	Kazakh (4/4)	Kazakhstan	South	Zhambyl	Senior	Dulat	male	5/17/2001	G/A	C/C	G/G	C/C	G/G	C/C
FKZ21-044	Kazakh (4/4)	Kazakhstan	South	Almaty	‎Middle	Naiman	male	5/11/2002	A/A	C/C	G/T	G/C	G/G	C/C
FKZ21-045	Kazakh (4/4)	Kazakhstan	West	Western	‎Junior	Baiuly	male	11/10/2001	G/A	C/C	G/T	C/C	G/G	C/C
FKZ21-046	Kazakh (4/4)	Kazakhstan	West	Atyrau	‎Junior	Baiuly	male	10/14/2001	G/A	C/T	G/T	G/C	G/A	C/C
FKZ21-047	Kazakh (4/4)	Kazakhstan	West	Mangystau	‎Junior	Baiuly	female	9/23/2001	A/A	C/T	G/G	C/C	G/A	C/C
FKZ21-048	Kazakh (4/4)	Kazakhstan	South	Almaty	Senior	Alban	male	3/29/2002	A/A	C/C	G/T	G/C	G/G	C/C
FKZ21-050	Kazakh (4/4)	Kazakhstan	North	Kostanai	‎Middle	Argyn	female	3/12/2002	G/G	C/C	G/G	C/C	G/A	C/C
FKZ21-051	Kazakh (4/4)	Kazakhstan	East	Eastern	‎Middle	Naiman	male	1/25/2002	A/A	C/C	G/T	C/C	G/G	C/C
FKZ21-052	Kazakh (4/4)	Kazakhstan	South	Zhambyl	‎Junior	Alimuly	female	6/8/2002	G/A	C/C	T/T	C/C	G/G	C/C
FKZ21-053	Kazakh (4/4)	Kazakhstan	South	Almaty	Senior	Zhalayr	female	8/27/2002	A/A	C/C	G/G	C/C	G/G	C/C
FKZ21-054	Kazakh (4/4)	Kazakhstan	West	Atyrau	‎Junior	Baiuly	female	8/17/2002	A/A	C/C	G/T	G/C	G/G	C/C
FKZ21-056	Kazakh (4/4)	Kazakhstan	South	Almaty	Senior	Zhalayr	female	3/24/2001	G/A	C/C	T/T	G/C	G/G	C/C
FKZ21-058	Kazakh (4/4)	Kazakhstan	South	Turkestan	‎Middle	Konyrat	female	7/13/2001	A/A	C/C	G/G	G/C	G/G	C/T
FKZ21-059	Kazakh (4/4)	Kazakhstan	South	Turkestan		Kozha	female	2/22/2002	A/A	C/C	G/G	C/C	G/G	C/C
FKZ21-061	Kazakh (4/4)	Kazakhstan	South	Zhambyl	‎Middle	Argyn	female	5/6/2002	A/A	C/C	G/G	C/C	G/G	C/T
FKZ21-063	Kazakh (admixture)	Kazakhstan		Pavlodar			female	8/29/2002	A/A	C/C	G/G	C/C	G/A	C/C
FKZ21-064	Kazakh (4/4)	Kazakhstan	East	Eastern	‎Middle	Naiman	male	6/12/2001	A/A	C/T	T/T	G/C	G/G	C/C
FKZ21-065	Kazakh (4/4)	Kazakhstan	North	Northern	‎Middle	Argyn	male	5/21/2001	A/A	C/C	G/T	G/C	G/G	C/C
FKZ21-066	Kazakh (4/4)	Kazakhstan	North	Northern	‎Middle	Kerey	male	12/1/2002	A/A	C/C	G/T	C/C	G/G	C/C
FKZ21-067	Kazakh (4/4)	Kazakhstan	North	Northern	‎Middle	Argyn	male	3/6/2002	A/A	C/C	G/T	G/C	G/G	C/C
FKZ21-068	Kazakh (4/4)	Kazakhstan	Center	Karaganda	‎Middle	Kerey	male	12/30/2002	A/A	C/C	G/T	C/C	G/G	C/C
FKZ21-069	Kazakh (admixture)	Kazakhstan		Western			female	1/25/2002	G/A	C/C	G/T	G/G	G/G	C/C
FKZ21-070	Kazakh (admixture)	Kazakhstan		Eastern			female	7/7/2001	A/A	C/C	T/T	G/C	G/G	C/C
FKZ21-071	Kazakh (4/4)	Kazakhstan	East	Eastern	‎Middle	Naiman	female	3/29/2002	G/A	C/C	G/T	C/C	G/G	C/C
FKZ21-072	Kazakh (4/4)	Kazakhstan	Center	Karaganda	‎Middle	Argyn	female	5/27/2002	A/A	C/C	G/G	C/C	G/G	C/C
FKZ21-074	Kazakh (admixture)	Kazakhstan		Turkestan			female	9/30/2001	G/A	C/C	G/G	G/C	G/G	C/C
FKZ21-075	Kazakh (4/4)	Kazakhstan	North	Kostanai	‎Middle	Argyn	male	1/16/2002	G/A	C/C	G/T	G/C	G/G	C/C
FKZ21-076	Kazakh (4/4)	Kazakhstan	North	Kostanai	‎Middle	Argyn	male	8/25/2001	A/A	C/C	G/G	C/C	G/G	C/C
FKZ21-078	Kazakh (4/4)	Kazakhstan	West	Western	‎Junior	Baiuly	male	5/28/2002	A/A	C/C	G/G	C/C	G/A	C/C
FKZ21-079	Kazakh (4/4)	Kazakhstan	East	Eastern	‎Middle	Naiman	female	5/10/2002	A/A	C/C	T/T	G/C	G/G	C/C
FKZ21-081	Kazakh (admixture)	Kazakhstan		Almaty			male	3/12/2002	G/A	C/C	T/T	C/C	G/A	C/C
FKZ21-082	Kazakh (4/4)	Kazakhstan	East	Eastern	‎Middle	Naiman	male	1/10/2003	A/A	C/C	G/G	G/C	G/A	C/C
FKZ21-083	Kazakh (4/4)	Kazakhstan	South	Almaty	‎Middle	Kerey	male	9/22/2002	A/A	C/C	G/T	C/C	G/G	C/T
FKZ21-084	Kazakh (4/4)	Kazakhstan	North	Northern	‎Middle	Argyn	female	12/16/2002	A/A	C/C	G/G	C/C	G/G	C/C
FKZ21-085	Kazakh (admixture)	Kazakhstan		Eastern			male	12/19/2002	G/G	C/C	G/G	G/C	G/G	C/C
FKZ21-086	Kazakh (4/4)	Kazakhstan	South	Turkestan	Senior	Dulat	male	7/16/2002	A/A	C/C	G/T	G/C	G/G	C/C
FKZ21-087	Kazakh (4/4)	Kazakhstan	North	Kostanai	‎Middle	Argyn	male	7/26/2003	A/A	C/C	G/T	G/C	G/G	C/C
FKZ21-088	Kazakh (4/4)	Kazakhstan	Center	Karaganda	‎Middle	Argyn	female	6/26/2001	A/A	C/C	G/T	C/C	G/G	C/C
FKZ21-091	Kazakh (admixture)	Kazakhstan	Center	Akmola			female	10/13/2003	G/A	C/C	G/G	G/C	G/A	C/C
FKZ21-092	Kazakh (admixture)	Kazakhstan		Karaganda			female	3/27/2003	G/A	C/C	G/G	G/G	G/G	C/C
FKZ21-093	Kazakh (4/4)	Kazakhstan	North	Pavlodar	‎Middle	Uak	female	9/18/2002	G/A	C/C	G/G	G/C	G/G	C/C
FKZ21-094	Kazakh (admixture)	Kazakhstan		Almaty			female	6/10/2002	A/A	C/C	T/T	G/G	G/G	C/C
FKZ21-097	Kazakh (4/4)	Kazakhstan	North	Kostanai	‎Junior	Baiuly	male	12/10/2003	A/A	C/C	G/G	C/C	G/G	C/C
FKZ21-098	Kazakh (4/4)	Kazakhstan	Center	Karaganda	‎Middle	Argyn	male	8/3/2003	G/A	C/C	G/G	G/C	G/G	C/C
FKZ21-100	Kazakh (4/4)	Kazakhstan	North	Pavlodar	‎Middle	Kypshak	male	7/16/2002	A/A	C/C	G/T	G/C	G/G	C/C
FKZ21-101	Kazakh (4/4)	Kazakhstan	Center	Akmola	‎Middle	Naiman	male	11/12/2002	A/A	C/T	G/T	C/C	G/G	C/C
FKZ21-102	Kazakh (4/4)	Kazakhstan	South	Almaty	Senior	Shapyrashty	male	10/11/2002	A/A	C/C	G/G	G/C	G/G	C/C
FKZ21-105	Kazakh (4/4)	Kazakhstan	South	Kyzylorda	‎Middle	Argyn	female	4/7/2002	G/A	C/C	G/T	G/C	G/G	C/C
FKZ21-106	Kazakh (4/4)	Kazakhstan	South	Kyzylorda	‎Junior	Alimuly	female	10/24/2002	G/G	C/C	G/G	G/C	G/G	C/C
FKZ21-107	Kazakh (4/4)	Kazakhstan	South	Zhambyl	‎Middle	Argyn	male	8/19/2002	G/A	C/C	G/G	G/C	G/G	C/C
FKZ21-108	Kazakh (admixture)	Kazakhstan		Almaty			female	4/4/2002	A/A	C/C	G/G	C/C	G/G	C/T
FKZ21-109	Kazakh (4/4)	Kazakhstan	West	Mangystau	‎Junior	Baiuly	male	9/15/2002	A/A	C/C	G/T	C/C	G/G	C/C
FKZ21-110	Kazakh (4/4)	Kazakhstan	South	Zhambyl	Senior	Zhalayr	female	7/13/2002	A/A	C/C	G/G	G/C	G/G	C/C
FKZ21-111	Kazakh (4/4)	Kazakhstan	West	Atyrau	‎Junior	Baiuly	female	4/6/2001	A/A	C/C	G/T	C/C	G/G	C/C
FKZ21-114	Kazakh (4/4)	Kazakhstan	South	Kyzylorda	‎Junior	Alimuly	male	1/17/2001	A/A	C/T	G/T	C/C	G/A	C/C
FKZ21-116	Kazakh (4/4)	Kazakhstan	East	Eastern	‎Middle	Naiman	male	1/16/2002	A/A	C/T	G/G	G/C	G/A	C/C
FKZ21-117	Kazakh (4/4)	Kazakhstan	Center	Karaganda	Senior	Sirgely	male	9/17/2002	A/A	C/C	G/T	C/C	G/G	C/C
FKZ21-118	Kazakh (4/4)	Kazakhstan	East	Eastern	‎Middle	Naiman	male	2/7/2002	A/A	C/C	G/G	C/C	G/G	C/C
FKZ21-119	Kazakh (4/4)	Kazakhstan	Center	Akmola	‎Junior	Alimuly	male	7/16/2002	A/A	C/T	G/T	C/C	G/G	C/C
FKZ21-120	Kazakh (4/4)	Kazakhstan	West	Mangystau	‎Junior	Baiuly	male	11/27/2002	A/A	C/C	G/G	C/C	G/G	C/C
FKZ21-122	Kazakh (4/4)	Kazakhstan	South	Turkestan	‎Middle	Konyrat	male	3/7/2002	A/A	C/C	G/T	G/G	G/G	C/C
FKZ21-123	Kazakh (4/4)	Kazakhstan	South	Zhambyl	Senior	Dulat	male	1/22/2002	A/A	C/C	G/T	C/C	G/G	C/C
FKZ21-124	Kazakh (4/4)	Kazakhstan	Center	Akmola	‎Middle	Argyn	male	10/22/2000	G/A	C/C	G/T	G/C	G/A	C/C
FKZ21-125	Kazakh (4/4)	Kazakhstan	West	Mangystau	‎Junior	Baiuly	male	2/20/2002	A/A	C/C	G/G	C/C	G/G	C/C
FKZ21-126	Kazakh (4/4)	Kazakhstan	Center	Karaganda	‎Middle	Konyrat	male	4/3/2002	A/A	C/C	G/T	G/C	G/G	C/C
FKZ21-127	Kazakh (4/4)	Kazakhstan	East	Eastern	‎Middle	Uak	female	10/12/2002	A/A	C/C	G/T	C/C	G/G	C/C
FKZ21-128	Kazakh (4/4)	Kazakhstan	South	Zhambyl	Senior	Dulat	female	6/17/2001	A/A	C/C	G/T	G/C	G/G	C/C
FKZ21-129	Kazakh (4/4)	Kazakhstan	North	Northern	‎Middle	Kerey	female	12/1/2001	A/A	C/C	T/T	G/C	G/A	C/C
FKZ21-130	Kazakh (4/4)	Kazakhstan	West	Mangystau	‎Junior	Baiuly	male	6/8/2000	A/A	C/C	G/G	G/C	G/G	C/C
FKZ21-131	Kazakh (4/4)	Kazakhstan	West	Mangystau	‎Junior	Baiuly	female	8/25/2001	A/A	C/C	G/G	C/C	G/G	C/C
FKZ21-132	Kazakh (4/4)	Kazakhstan	North	Northern	‎Middle	Argyn	female	6/7/2001	G/A	C/C	G/G	C/C	G/A	C/C
FKZ21-133	Kazakh (4/4)	Kazakhstan	South	Almaty	Senior	Zhalayr	male	2/25/2001	A/A	C/C	G/G	G/C	G/G	C/C
FKZ21-134	Kazakh (admixture)	Kazakhstan	Center	Akmola			female	3/28/2002	A/A	C/C	G/G	C/C	G/A	C/C
FKZ21-136	Kazakh (admixture)	Kazakhstan		Kostanai			male	6/21/2002	A/A	C/C	G/T	C/C	G/A	C/C
FKZ21-138	Kazakh (4/4)	Kazakhstan	South	Turkestan	‎Middle	Konyrat	male	8/27/2002	A/A	C/C	G/G	C/C	G/G	C/C
FKZ21-139	Kazakh (4/4)	Kazakhstan	South	Almaty	Senior	Suan	male	8/15/2001	A/A	C/C	G/G	C/C	G/G	C/C
FKZ21-140	Kazakh (admixture)	Kazakhstan		Karaganda			female	2/10/2002	G/A	C/C	G/G	G/G	G/G	C/C
FKZ21-141	Kazakh (4/4)	Kazakhstan	West	Western	‎Junior	Baiuly	female	6/10/2002	A/A	C/C	G/T	G/C	G/G	C/C
FKZ21-142	Kazakh (4/4)	Kazakhstan	South	Zhambyl	Senior	Dulat	male	3/9/2002	A/A	C/C	G/T	C/C	G/G	C/C
FKZ21-143	Kazakh (4/4)	Kazakhstan	North	Northern	‎Middle	Argyn	female	2/19/2002	G/A	C/C	T/T	G/C	G/G	C/C
FKZ21-144	Kazakh (admixture)	Kazakhstan		Western			male	9/19/2002	A/A	C/C	T/T	G/C	G/G	C/C
FKZ21-148	Kazakh (4/4)	Kazakhstan	West	Mangystau	‎Junior	Baiuly	male	4/11/2002	A/A	C/C	G/G	C/C	G/G	C/C
FKZ21-149	Kazakh (4/4)	Kazakhstan	Center	Karaganda	‎Middle	Argyn	male	9/19/2001	A/A	C/C	G/T	C/C	G/G	C/C
FKZ21-150	Kazakh (4/4)	Kazakhstan	North	Kostanai	‎Middle	Kypshak	female	1/16/2002	G/A	C/C	G/T	G/C	G/A	C/C
FKZ21-151	Kazakh (4/4)	Kazakhstan	South	Turkestan	‎Middle	Konyrat	male	3/4/2001	A/A	C/C	G/T	C/C	G/G	C/C
FKZ21-152	Kazakh (4/4)	Kazakhstan	South	Zhambyl	‎Middle	Kypshak	male	11/10/2001	G/A	C/C	G/T	C/C	G/G	C/C
FKZ21-153	Kazakh (4/4)	Kazakhstan	East	Eastern	‎Middle	Argyn	male	5/29/2002	A/A	C/C	T/T	C/C	G/G	C/C
FKZ21-154	Kazakh (4/4)	Kazakhstan	South	Turkestan	‎Middle	Konyrat	male	12/17/2001	G/A	C/C	G/G	G/G	G/G	C/C
FKZ21-155	Kazakh (4/4)	Kazakhstan	East	Eastern	‎Middle	Kerey	male	7/11/2001	G/A	C/C	G/T	C/C	G/G	C/C
FKZ21-156	Kazakh (admixture)	Kazakhstan		Karaganda			male	1/22/2002	A/A	C/C	G/G	G/C	G/G	C/C
FKZ21-157	Kazakh (4/4)	Kazakhstan	South	Almaty	Senior	Alban	male	9/26/2002	A/A	C/C	G/G	G/C	G/A	C/C
FKZ21-158	Kazakh (4/4)	Kazakhstan	North	Northern	‎Middle	Argyn	female	1/11/2002	G/A	C/C	G/G	G/C	G/G	C/C
FKZ21-159	Kazakh (4/4)	Kazakhstan	Center	Karaganda	‎Middle	Argyn	female	1/2/2002	A/A	C/C	G/G	C/C	G/G	C/C
FKZ21-160	Kazakh (4/4)	Kazakhstan	North	Kostanai	‎Middle	Kerey	male	6/27/2001	A/A	C/C	G/G	C/C	G/A	C/C
FKZ21-161	Kazakh (4/4)	Kazakhstan	North	Kostanai	‎Middle	Kypshak	female	9/4/2002	A/A	C/C	G/T	C/C	G/G	C/C
FKZ21-162	Kazakh (admixture)	Kazakhstan	Center	Akmola			female	9/11/2002	G/A	C/C	G/G	G/C	G/G	C/C
FKZ21-163	Kazakh (4/4)	Kazakhstan	East	Eastern	‎Junior	Baiuly	female	4/14/2002	A/A	C/C	G/G	G/C	G/G	C/C
FKZ21-164	Kazakh (4/4)	Kazakhstan	South	Turkestan	Senior	Dulat	male	12/23/2001	G/A	C/C	T/T	C/C	G/G	C/T
FKZ21-167	Kazakh (4/4)	Kazakhstan	North	Pavlodar	‎Middle	Uak	female	6/10/2002	A/A	C/C	T/T	C/C	G/G	C/C
FKZ21-168	Kazakh (4/4)	Kazakhstan	South	Almaty	Senior	Zhalayr	male	9/27/2002	G/A	C/C	G/T	G/C	G/G	C/C
FKZ21-169	Kazakh (4/4)	Kazakhstan	North	Northern	‎Middle	Kerey	female	6/11/2001	A/A	C/C	G/G	G/C	G/G	C/C
FKZ21-170	Kazakh (4/4)	Kazakhstan	North	Pavlodar	‎Middle	Uak	female	8/13/2002	A/A	C/C	G/G	C/C	G/G	C/C
FKZ21-171	Kazakh (4/4)	Kazakhstan	South	Turkestan	‎Middle	Konyrat	male	5/16/2002	A/A	C/C	G/G	C/C	G/G	C/C
FKZ21-172	Kazakh (4/4)	Kazakhstan	South	Kyzylorda	‎Middle	Kypshak	male	10/29/2002	A/A	C/C	G/G	C/C	G/G	C/C
FKZ21-173	Kazakh (4/4)	Kazakhstan	South	Almaty	‎Middle	Naiman	female	4/24/2001	G/A	C/C	G/G	G/C	G/G	C/C
FKZ21-174	Kazakh (4/4)	Kazakhstan	West	Western	‎Junior	Baiuly	female	5/16/2002	A/A	C/T	T/T	C/C	G/G	C/T
FKZ21-175	Kazakh (4/4)	Kazakhstan	South	Kyzylorda	‎Junior	Alimuly	female	1/8/2002	A/A	C/C	G/T	C/C	G/G	C/C
FKZ21-176	Kazakh (4/4)	Kazakhstan	Center	Karaganda	‎Middle	Naiman	female	9/23/2002	G/A	C/C	G/G	G/G	G/G	C/C
FKZ21-177	Kazakh (4/4)	Kazakhstan	West	Western		Kozha	female	4/1/2002	G/A	C/C	G/G	C/C	G/G	C/C
FKZ21-178	Kazakh (4/4)	Kazakhstan	South	Turkestan	Senior	Oshakty	male	11/28/2001	A/A	C/C	G/T	G/G	G/G	C/C
FKZ21-179	Kazakh (4/4)	Kazakhstan	Center	Karaganda	‎Middle	Naiman	male	11/24/2002	A/A	C/C	T/T	C/C	G/A	C/C
FKZ21-180	Kazakh (4/4)	Kazakhstan	South	Zhambyl	‎Middle	Naiman	male	5/28/2002	G/A	C/C	G/G	C/C	G/A	C/C
FKZ21-181	Kazakh (4/4)	Kazakhstan	West	Aktobe	‎Junior	Baiuly	male	5/18/2002	G/A	C/C	G/T	G/C	G/G	C/C
FKZ21-182	Kazakh (4/4)	Kazakhstan	South	Turkestan	Senior	Dulat	male	9/7/2002	A/A	C/C	G/T	C/C	G/G	C/C
FKZ21-183	Kazakh (4/4)	Kazakhstan	South	Turkestan	Senior	Suan	male	1/10/2002	G/A	C/C	G/G	C/C	G/G	C/C
FKZ21-184	Kazakh (4/4)	Kazakhstan	South	Turkestan	‎Junior	Baiuly	male	7/17/2002	A/A	C/C	G/T	G/C	G/G	C/C
FKZ21-185	Kazakh (4/4)	Kazakhstan	South	Zhambyl	Senior	Yssty	male	8/24/2002	A/A	C/C	G/T	C/C	G/A	C/C
FKZ21-186	Kazakh (4/4)	Kazakhstan	South	Kyzylorda	‎Junior	Baiuly	male	5/12/2002	G/A	C/C	G/G	G/C	G/G	C/C
FKZ21-187	Kazakh (4/4)	Kazakhstan	South	Turkestan	Senior	Dulat	male	3/4/2002	A/A	C/C	G/T	C/C	G/G	C/C
FKZ21-188	Kazakh (4/4)	Kazakhstan	West	Aktobe	‎Junior	Alimuly	male	2/28/2002	A/A	C/C	G/G	G/C	G/G	C/C
FKZ21-189	Kazakh (4/4)	Kazakhstan	East	Eastern	‎Middle	Argyn	male	10/17/2001	A/A	C/C	G/T	G/C	G/G	C/C
FKZ21-190	Kazakh (4/4)	Kazakhstan	South	Zhambyl	Senior	Oshakty	male	4/13/2002	G/A	C/C	G/G	C/C	G/G	C/C
FKZ21-191	Kazakh (4/4)	Kazakhstan	South	Almaty	Senior	Alban	male	10/25/2001	A/A	C/C	G/T	G/C	G/G	C/C
FKZ21-192	Kazakh (4/4)	Kazakhstan	West	Western	‎Junior	Baiuly	male	3/27/2002	A/A	C/C	G/T	G/C	G/G	C/C
FKZ21-193	Kazakh (4/4)	Kazakhstan	Center	Karaganda	‎Middle	Argyn	male	9/23/2001	A/A	C/C	G/G	G/G	G/G	C/C
FKZ21-194	Kazakh (4/4)	Kazakhstan	North	Kostanai	‎Middle	Uak	male	10/23/2002	A/A	C/C	G/T	C/C	G/G	C/C
FKZ21-195	Kazakh (4/4)	Kazakhstan	South	Almaty	‎Middle	Kypshak	female	5/21/2002	A/A	C/C	G/G	G/C	G/G	C/C
FKZ21-196	Kazakh (4/4)	Kazakhstan	West	Mangystau	‎Junior	Baiuly	female	10/1/2001	A/A	C/T	G/G	C/C	G/G	C/C
FKZ21-197	Kazakh (4/4)	Kazakhstan	South	Almaty		Tolengit	male	7/11/2002	A/A	C/C	T/T	C/C	G/G	C/C
FKZ21-198	Kazakh (4/4)	Kazakhstan	South	Kyzylorda	‎Junior	Baiuly	male	12/7/2002	A/A	C/C	G/G	C/C	G/A	C/C
FKZ21-199	Kazakh (4/4)	Kazakhstan	South	Turkestan	‎Junior	Zhetiru	male	11/29/2001	A/A	C/C	G/G	C/C	G/G	C/C
FKZ21-200	Kazakh (4/4)	Kazakhstan	South	Turkestan	Senior	Sirgely	male	10/13/2001	A/A	C/C	G/G	C/C	G/G	C/C
FKZ21-201	Kazakh (4/4)	Kazakhstan	North	Northern	‎Middle	Argyn	female	4/20/2002	A/A	C/C	G/G	G/G	G/G	C/T
FKZ21-203	Kazakh (4/4)	Kazakhstan	South	Kyzylorda	‎Junior	Alimuly	female	1/8/2002	A/A	C/C	G/G	G/C	G/G	C/C
FKZ21-204	Kazakh (4/4)	Kazakhstan	South	Turkestan	Senior	Dulat	male	9/14/2001	A/A	C/C	G/G	C/C	G/A	C/C
FKZ21-205	Kazakh (4/4)	Kazakhstan	East	Eastern	‎Middle	Naiman	female	3/7/2002	A/A	C/T	G/G	C/C	G/G	C/C
FKZ21-206	Kazakh (4/4)	Kazakhstan	West	Aktobe	‎Junior	Alimuly	male	3/16/2002	A/A	C/T	G/T	C/C	G/G	C/C
FKZ21-207	Kazakh (4/4)	Kazakhstan	North	Northern	‎Middle	Argyn	male	11/3/2001	A/A	C/C	G/T	C/C	G/A	C/C
FKZ21-208	Kazakh (4/4)	Kazakhstan	West	Aktobe	‎Junior	Alimuly	female	6/10/2003	G/A	C/C	G/G	C/C	G/G	C/C
FKZ21-210	Kazakh (4/4)	Kazakhstan	South	Zhambyl	Senior	Dulat	male	7/3/2002	A/A	C/C	G/G	G/C	G/G	C/C
FKZ21-211	Kazakh (4/4)	Kazakhstan	Center	Karaganda	‎Junior	Alimuly	male	4/19/2002	A/A	C/C	G/T	C/C	G/G	C/C
FKZ21-212	Kazakh (4/4)	Kazakhstan	Center	Karaganda	‎Middle	Argyn	female	12/3/2002	G/A	C/C	G/G	C/C	G/G	C/C
FKZ21-213	Kazakh (4/4)	Kazakhstan	South	Zhambyl	‎Junior	Baiuly	female	1/7/2002	A/A	C/C	G/T	C/C	G/G	C/C
FKZ21-214	Kazakh (4/4)	Kazakhstan	South	Zhambyl	Senior	Dulat	female	7/22/2002	A/A	C/C	G/G	C/C	G/G	C/C
FKZ21-215	Kazakh (4/4)	Kazakhstan	South	Turkestan	‎Junior	Baiuly	female	10/9/2001	A/A	C/C	G/T	C/C	G/G	C/C
FKZ21-216	Kazakh (4/4)	Kazakhstan	South	Zhambyl	Senior	Sirgely	male	11/18/2001	A/A	C/C	G/G	G/C	G/G	C/C
FKZ21-217	Kazakh (4/4)	Kazakhstan	North	Kostanai	‎Middle	Kypshak	male	12/16/2001	A/A	C/C	G/T	G/C	G/A	C/C
FKZ21-219	Kazakh (4/4)	Kazakhstan	East	Eastern	‎Middle	Kerey	female	7/13/2001	A/A	C/C	G/G	C/C	G/G	C/C
FKZ21-220	Kazakh (4/4)	Kazakhstan	West	Atyrau	‎Junior	Baiuly	male	5/12/2002	A/A	C/C	G/G	C/C	G/G	C/C
FKZ21-221	Kazakh (4/4)	Kazakhstan	South	Almaty	‎Middle	Naiman	male	10/1/2002	A/A	C/C	G/T	C/C	G/G	C/C
FKZ21-222	Kazakh (4/4)	Kazakhstan	North	Kostanai	‎Middle	Argyn	female	6/5/2002	A/A	C/T	G/G	C/C	G/G	C/C
FKZ21-223	Kazakh (4/4)	Kazakhstan	South	Zhambyl	‎Middle	Argyn	male	2/18/2001	A/A	C/C	G/T	G/G	G/G	C/C
FKZ21-225	Kazakh (4/4)	Kazakhstan	East	Eastern	‎Middle	Kerey	female	4/23/2002	G/A	C/C	G/G	G/G	G/G	C/C
FKZ21-226	Kazakh (4/4)	Kazakhstan	South	Almaty	Senior	Alban	female	10/25/2001	A/A	C/C	G/G	C/C	G/G	C/C
FKZ21-227	Kazakh (4/4)	Kazakhstan	East	Eastern	‎Middle	Naiman	female	5/20/2002	A/A	C/C	G/T	G/C	G/G	C/C
FKZ21-228	Kazakh (4/4)	Kazakhstan	Center	Karaganda	‎Middle	Argyn	female	5/27/2002	G/A	C/C	G/G	G/C	G/G	C/C
FKZ21-229	Kazakh (4/4)	Kazakhstan	North	Pavlodar	‎Middle	Konyrat	male	5/15/2002	A/A	C/C	G/G	C/C	G/G	C/C
FKZ21-230	Kazakh (4/4)	Kazakhstan	North	Kostanai	‎Middle	Argyn	male	1/15/2001	G/A	C/C	G/G	C/C	G/G	C/C
FKZ21-231	Kazakh (4/4)	Kazakhstan	South	Turkestan	Senior	Sirgely	male	6/29/2001	G/G	C/C	G/G	C/C	G/G	C/C
FKZ21-232	Kazakh (4/4)	Kazakhstan	West	Aktobe	‎Junior	Baiuly	female	12/6/2001	A/A	C/C	G/G	G/C	G/A	C/C
FKZ21-233	Kazakh (4/4)	Kazakhstan	West	Mangystau	‎Junior	Baiuly	male	3/14/2002	G/A	C/C	G/T	C/C	G/A	C/C
FKZ21-234	Kazakh (4/4)	Kazakhstan	North	Northern	‎Middle	Argyn	male	3/22/2002	G/A	C/C	G/G	C/C	G/G	C/C
FKZ21-235	Kazakh (4/4)	Kazakhstan	South	Zhambyl	Senior	Dulat	male	3/8/2002	A/A	C/C	G/T	C/C	G/G	C/C
FKZ21-236	Kazakh (4/4)	Kazakhstan	South	Almaty	‎Middle	Naiman	female	6/12/2002	G/A	C/C	G/G	C/C	G/G	C/C
FKZ21-237	Kazakh (4/4)	Kazakhstan	South	Zhambyl	Senior	Dulat	male	5/7/2001	A/A	C/C	G/G	C/C	G/G	C/C
FKZ21-238	Kazakh (4/4)	Kazakhstan	West	Aktobe	‎Junior	Baiuly	male	9/2/2001	A/A	C/C	G/G	G/C	G/G	C/C
FKZ21-239	Kazakh (4/4)	Kazakhstan	West	Mangystau	‎Junior	Baiuly	male	9/28/2002	G/A	C/T	G/T	G/C	G/G	C/C
FKZ21-240	Kazakh (4/4)	Kazakhstan	West	Aktobe	‎Junior	Alimuly	male	6/14/2002	G/A	C/C	G/G	C/C	G/G	C/C
FKZ21-241	Kazakh (4/4)	Kazakhstan	South	Almaty	Senior	Zhalayr	male	7/8/2002	G/A	C/C	G/G	G/G	G/A	C/C
FKZ21-242	Kazakh (4/4)	Kazakhstan	North	Northern	‎Middle	Argyn	male	5/24/2002	A/A	C/C	G/G	G/C	G/G	C/C
FKZ21-244	Kazakh (4/4)	Kazakhstan	South	Turkestan	Senior	Sirgely	male	12/7/2001	A/A	C/C	G/T	C/C	G/G	C/C
FKZ21-245	Kazakh (4/4)	Kazakhstan	Center	Akmola	‎Junior	Zhetiru	male	10/3/2002	A/A	C/C	G/T	C/C	G/G	C/C
FKZ21-246	Kazakh (4/4)	Kazakhstan	North	Northern	‎Middle	Argyn	female	10/2/2002	G/A	C/C	T/T	G/C	G/A	C/C
FKZ21-247	Kazakh (4/4)	Kazakhstan	South	Almaty	‎Junior	Zhetiru	female	7/29/2002	G/A	C/C	G/T	C/C	G/G	C/C
FKZ21-248	Kazakh (4/4)	Kazakhstan	South	Turkestan	Senior	Yssty	male	7/16/2002	A/A	C/T	G/T	G/C	G/A	C/C
FKZ21-249	Kazakh (4/4)	Kazakhstan	North	Northern	‎Middle	Argyn	female	8/4/2002	A/A	C/C	G/G	C/C	G/G	C/C
FKZ21-250	Kazakh (4/4)	Kazakhstan	South	Turkestan	‎Middle	Konyrat	male	5/4/2002	A/A	C/C	G/G	G/C	G/G	C/C
FKZ21-251	Kazakh (4/4)	Kazakhstan	South	Turkestan	Senior	Sirgely	male	8/7/2002	G/A	C/C	G/T	G/C	G/G	C/C
FKZ21-252	Kazakh (4/4)	Kazakhstan	West	Western	‎Junior	Baiuly	female	1/8/2002	A/A	C/C	G/T	G/C	G/G	C/C
FKZ21-254	Kazakh (4/4)	Kazakhstan	South	Kyzylorda	‎Junior	Zhetiru	male	5/4/2001	A/A	C/C	G/G	G/C	G/G	C/C
FKZ21-256	Kazakh (4/4)	Kazakhstan	West	Mangystau	‎Junior	Baiuly	male	12/7/2001	A/A	C/T	G/T	C/C	G/G	C/C
FKZ21-257	Kazakh (4/4)	Kazakhstan	South	Turkestan	‎Middle	Konyrat	male	9/29/2001	A/A	C/C	G/G	C/C	G/A	C/C
FKZ21-258	Kazakh (4/4)	Kazakhstan	South	Turkestan	‎Junior	Baiuly	male	4/1/2003	A/A	C/C	G/T	G/C	G/G	C/C
FKZ21-259	Kazakh (4/4)	Kazakhstan	Center	Karaganda	‎Middle	Argyn	male	6/23/2003	G/A	C/C	G/G	G/C	G/A	C/C
FKZ21-260	Kazakh (4/4)	Kazakhstan	South	Almaty	‎Middle	Naiman	male	2/18/2002	A/A	C/C	G/G	C/C	G/G	C/C
FKZ21-261	Kazakh (4/4)	Kazakhstan	West	Atyrau	‎Junior	Baiuly	female	5/16/2003	A/A	C/C	G/G	C/C	G/G	C/C
FKZ21-262	Kazakh (4/4)	Kazakhstan	South	Almaty	‎Junior	Baiuly	male	12/28/2002	A/A	C/T	G/G	C/C	G/G	C/C
FKZ21-264	Kazakh (4/4)	Kazakhstan	South	Turkestan	Senior	Shanyshkyly	male	6/19/2002	A/A	C/C	G/G	C/C	G/G	C/C
FKZ21-265	Kazakh (4/4)	Kazakhstan	South	Turkestan	Senior	Dulat	male	8/28/2003	G/A	C/C	G/T	G/C	G/G	C/C
FKZ21-266	Kazakh (4/4)	Kazakhstan	Center	Karaganda	Senior	Shanyshkyly	female	10/4/2002	A/A	C/T	G/G	C/C	G/G	C/C
FKZ21-267	Kazakh (4/4)	Kazakhstan	South	Kyzylorda	‎Junior	Zhetiru	male	11/12/2002	A/A	C/C	G/G	C/C	G/G	C/C
FKZ21-268	Kazakh (4/4)	Kazakhstan	South	Kyzylorda	‎Junior	Alimuly	male	7/7/2003	G/A	C/T	G/G	G/G	G/A	C/C
FKZ21-269	Kazakh (4/4)	Kazakhstan	Center	Karaganda	‎Middle	Argyn	male	2/10/2003	A/A	C/C	G/G	G/G	G/G	C/C
FKZ21-270	Kazakh (4/4)	Kazakhstan	South	Kyzylorda	‎Middle	Kypshak	male	6/8/2003	A/A	C/C	G/T	C/C	G/G	C/C
FKZ21-271	Kazakh (4/4)	Kazakhstan	South	Turkestan	‎Junior	Zhetiru	male	8/1/2002	A/A	C/C	G/G	G/C	G/A	C/C
FKZ21-272	Kazakh (4/4)	Kazakhstan	South	Almaty	Senior	Suan	male	5/2/2003	A/A	C/T	G/G	C/C	G/G	C/C
FKZ21-273	Kazakh (4/4)	Kazakhstan	Center	Karaganda	‎Middle	Argyn	male	9/2/2003	G/A	C/C	G/T	G/C	G/G	C/C
FKZ21-274	Kazakh (4/4)	Kazakhstan	North	Kostanai	‎Middle	Argyn	male	1/13/2003	A/A	C/C	G/G	C/C	G/G	C/C
FKZ21-275	Kazakh (4/4)	Kazakhstan	South	Zhambyl	Senior	Shapyrashty	male	10/2/2002	A/A	C/C	G/G	G/C	G/G	C/C
FKZ21-276	Kazakh (4/4)	Kazakhstan	West	Western	‎Junior	Baiuly	male	12/6/2002	A/A	C/C	G/G	C/C	G/G	C/T
FKZ21-278	Kazakh (4/4)	Kazakhstan	East	Eastern	‎Middle	Naiman	female	11/19/2002	A/A	C/C	T/T	C/C	G/G	C/C
FKZ21-279	Kazakh (admixture)	Kazakhstan		Northern			female	9/16/2002	A/A	C/C	G/T	G/C	G/G	C/C
FKZ21-280	Kazakh (4/4)	Kazakhstan	East	Eastern	‎Middle	Naiman	female	2/6/2003	A/A	C/C	G/G	G/C	G/A	C/C
FKZ21-281	Kazakh (4/4)	Kazakhstan	East	Eastern	‎Middle	Argyn	female	6/1/2003	G/A	C/T	G/T	G/G	G/G	C/C
FKZ21-282	Kazakh (4/4)	Kazakhstan	Center	Karaganda	‎Middle	Argyn	female	7/24/2003	A/A	C/C	G/G	C/C	G/G	C/C
FKZ21-283	Kazakh (4/4)	Kazakhstan	South	Almaty	Senior	Zhalayr	male	5/25/2002	A/A	C/C	G/G	C/C	G/G	C/C
FKZ21-284	Kazakh (4/4)	Kazakhstan	Center	Akmola	‎Middle	Argyn	male	1/23/2003	A/A	C/C	G/G	C/C	G/A	C/C
FKZ21-285	Kazakh (4/4)	Kazakhstan	West	Western	‎Junior	Baiuly	female	12/28/2002	A/A	C/T	T/T	C/C	G/G	C/C
FKZ21-286	Kazakh (admixture)	Kazakhstan	Center	Akmola			male	4/9/2003	G/A	C/C	G/T	G/C	G/G	C/C
FKZ21-289	Kazakh (4/4)	Kazakhstan	Center	Karaganda	‎Middle	Argyn	male	11/6/2003	A/A	C/C	G/T	C/C	G/G	C/C
FKZ21-290	Kazakh (4/4)	Kazakhstan	South	Kyzylorda	‎Junior	Alimuly	male	1/28/2003	A/A	C/C	G/T	G/C	G/G	C/C
FKZ21-291	Kazakh (4/4)	Kazakhstan	East	Eastern	‎Middle	Naiman	male	6/18/2003	A/A	C/C	G/G	G/C	G/G	C/C
FKZ21-292	Kazakh (4/4)	Kazakhstan	South	Turkestan	Senior	Dulat	male	3/28/2003	A/A	C/C	G/T	G/C	G/G	C/C
FKZ21-294	Kazakh (4/4)	Kazakhstan	South	Zhambyl	Senior	Dulat	male	8/8/2003	A/A	C/C	T/T	C/C	G/G	C/C
FKZ21-295	Kazakh (4/4)	Kazakhstan	South	Turkestan	Senior	Sirgely	male	2/22/2002	A/A	C/C	G/T	G/C	G/G	C/C
FKZ21-296	Kazakh (4/4)	Kazakhstan	North	Kostanai	‎Middle	Argyn	male	7/20/2003	A/A	C/T	G/T	G/C	G/G	C/T
FKZ21-298	Kazakh (4/4)	Kazakhstan	South	Zhambyl	Senior	Dulat	female	5/9/2003	A/A	C/C	G/G	G/G	G/G	C/C
FKZ21-299	Kazakh (4/4)	Kazakhstan	Center	Karaganda	‎Middle	Argyn	female	5/3/2003	A/A	C/C	G/T	C/C	G/G	C/C
FKZ21-300	Kazakh (4/4)	Kazakhstan	Center	Karaganda	‎Middle	Argyn	male	8/26/2003	A/A	C/C	G/T	G/C	G/A	C/C
FKZ21-301	Kazakh (4/4)	Kazakhstan	South	Kyzylorda	‎Middle	Argyn	male	1/6/2003	G/A	C/C	G/G	G/C	G/G	C/C
FKZ21-302	Kazakh (4/4)	Kazakhstan	South	Almaty	Senior	Alban	male	7/22/2003	A/A	C/C	G/T	C/C	G/G	C/C
FKZ21-304	Kazakh (4/4)	Kazakhstan	East	Eastern	‎Middle	Argyn	female	7/13/2003	G/A	C/C	G/G	G/C	G/G	C/C
FKZ21-305	Kazakh (4/4)	Kazakhstan	East	Eastern	‎Middle	Naiman	female	11/9/2002	A/A	C/C	G/G	G/G	G/G	C/C
FKZ21-306	Kazakh (4/4)	Kazakhstan	South	Turkestan	Senior	Dulat	male	8/13/2003	A/A	C/C	G/G	C/C	G/G	C/C
FKZ21-308	Kazakh (4/4)	Kazakhstan	South	Turkestan	‎Middle	Konyrat	male	8/3/2003	G/A	C/C	G/T	C/C	G/G	C/C
FKZ21-309	Kazakh (4/4)	Kazakhstan	South	Kyzylorda	‎Middle	Kypshak	female	9/5/2002	G/A	C/C	G/T	G/C	G/G	C/C
FKZ21-310	Kazakh (4/4)	Kazakhstan	South	Turkestan	‎Middle	Konyrat	male	12/14/2002	A/A	C/C	G/T	C/C	G/G	C/C
FKZ21-311	Kazakh (4/4)	Kazakhstan	South	Kyzylorda	‎Junior	Alimuly	female	8/4/2003	A/A	C/C	G/T	G/C	G/G	C/C
FKZ21-312	Kazakh (4/4)	Kazakhstan	South	Kyzylorda	‎Junior	Baiuly	male	6/22/2003	A/A	C/C	G/T	C/C	G/A	C/C
FKZ21-315	Kazakh (4/4)	Kazakhstan	South	Kyzylorda	‎Middle	Kypshak	female	8/2/2003	A/A	C/C	G/T	C/C	G/A	C/C
FKZ21-316	Kazakh (4/4)	Kazakhstan	West	Atyrau	‎Junior	Baiuly	female	11/23/2002	A/A	C/C	G/G	C/C	G/G	C/C
FKZ21-317	Kazakh (4/4)	Kazakhstan	East	Eastern	‎Middle	Naiman	female	9/25/2003	G/G	C/C	G/G	C/C	G/A	C/C
FKZ21-318	Kazakh (4/4)	Kazakhstan	West	Western	‎Junior	Alimuly	male	8/18/2002	G/A	C/C	T/T	C/C	G/A	C/C
FKZ21-319	Kazakh (4/4)	Kazakhstan	South	Turkestan	‎Middle	Konyrat	male	5/29/2002	A/A	C/C	G/G	C/C	G/G	C/C
FKZ21-320	Kazakh (4/4)	Kazakhstan	South	Turkestan	Senior	Shanyshkyly	male	2/8/2003	A/A	C/C	G/G	G/C	G/G	C/C
FKZ21-321	Kazakh (4/4)	Kazakhstan	South	Zhambyl	‎Middle	Argyn	male	10/17/2002	A/A	C/C	T/T	C/C	G/G	C/C
FKZ21-322	Kazakh (4/4)	Kazakhstan	East	Eastern	‎Middle	Naiman	male	4/15/2003	A/A	C/C	G/T	C/C	G/A	C/C
FKZ21-323	Kazakh (4/4)	Kazakhstan	Center	Karaganda	‎Middle	Argyn	female	5/11/2003	A/A	C/C	G/G	G/C	G/A	C/C
FKZ21-324	Kazakh (4/4)	Kazakhstan	East	Eastern	‎Middle	Naiman	female	10/7/2002	A/A	C/T	G/T	G/C	G/G	C/C
FKZ21-325	Kazakh (4/4)	Kazakhstan	East	Eastern	‎Middle	Naiman	male	11/12/2002	G/A	C/C	G/G	C/C	G/G	C/C
FKZ21-326	Kazakh (4/4)	Kazakhstan	South	Almaty	‎Middle	Naiman	male	11/9/2002	A/A	C/C	G/G	C/C	G/G	C/C
FKZ21-327	Kazakh (4/4)	Kazakhstan	South	Turkestan	‎Middle	Konyrat	male	3/8/2002	A/A	C/C	G/G	C/C	G/G	C/C
FKZ21-328	Kazakh (4/4)	Kazakhstan	North	Kostanai	‎Middle	Argyn	male	9/10/2003	A/A	C/C	G/G	C/C	G/G	C/C
FKZ21-329	Kazakh (4/4)	Kazakhstan	West	Mangystau	‎Junior	Baiuly	male	3/14/2003	A/A	C/C	G/T	C/C	G/G	C/C
FKZ21-330	Kazakh (4/4)	Kazakhstan	South	Almaty	Senior	Zhalayr	male	7/25/2003	G/A	C/C	G/T	C/C	G/G	C/C
FKZ21-331	Kazakh (4/4)	Kazakhstan	East	Eastern	‎Middle	Argyn	female	10/7/2002	A/A	C/C	T/T	G/G	G/G	C/C
FKZ21-332	Kazakh (4/4)	Kazakhstan	North	Northern	‎Middle	Kerey	male	7/16/2003	G/A	C/C	G/G	C/C	G/G	C/C
FKZ21-333	Kazakh (4/4)	Kazakhstan	East	Eastern	‎Middle	Naiman	male	5/28/2002	A/A	C/C	G/T	G/C	G/A	C/C
FKZ21-334	Kazakh (4/4)	Kazakhstan	North	Kostanai	‎Middle	Kypshak	female	6/20/2003	G/A	C/C	G/T	G/C	G/G	C/C
FKZ21-335	Kazakh (admixture)	Kazakhstan		Almaty			female	7/6/2003	G/A	C/C	G/G	G/C	G/G	C/C
FKZ21-336	Kazakh (4/4)	Kazakhstan	South	Kyzylorda	‎Junior	Alimuly	female	11/5/2002	A/A	C/T	T/T	G/C	G/G	C/C
FKZ21-338	Kazakh (4/4)	Kazakhstan	Center	Karaganda	‎Middle	Naiman	male	9/30/2003	A/A	C/C	G/G	G/C	G/G	C/C
FKZ21-339	Kazakh (4/4)	Kazakhstan	South	Almaty	‎Middle	Naiman	male	8/14/2003	A/A	C/C	T/T	C/C	G/G	C/C
FKZ21-340	Kazakh (4/4)	Kazakhstan	East	Eastern	‎Middle	Kerey	male	4/27/2003	A/A	C/C	G/T	C/C	G/A	C/C
FKZ21-342	Kazakh (4/4)	Kazakhstan	West	Mangystau	‎Junior	Baiuly	male	5/25/2003	A/A	C/C	G/T	C/C	G/A	C/C
FKZ21-343	Kazakh (4/4)	Kazakhstan	South	Turkestan	‎Middle	Konyrat	male	2003-05-13	A/A	C/C	G/G	G/C	G/G	C/C
FKZ21-344	Kazakh (4/4)	Kazakhstan	West	Aktobe	‎Junior	Alimuly	male	6/18/2003	A/A	C/C	T/T	G/C	G/G	C/C
FKZ21-345	Kazakh (admixture)	Kazakhstan		Almaty			male	3/6/2003	G/A	C/C	G/G	C/C	G/G	C/C
FKZ21-346	Kazakh (4/4)	Kazakhstan	East	Eastern	‎Middle	Naiman	male	11/21/2003	A/A	C/C	G/G	C/C	G/G	C/C
FKZ21-347	Kazakh (4/4)	Kazakhstan	South	Turkestan	Senior	Yssty	male	2002-05-28	G/A	C/C	G/G	C/C	G/G	C/C
FKZ21-348	Kazakh (4/4)	Kazakhstan	West	Western	‎Junior	Baiuly	female	11/28/2002	G/G	C/C	G/G	G/C	G/G	C/C
FKZ21-349	Kazakh (admixture)	Kazakhstan		Eastern			female	11/19/2002	A/A	C/C	G/G	G/C	G/G	C/C
FKZ21-350	Kazakh (admixture)	Kazakhstan	Center	Akmola			male	2/8/2003	A/A	C/C	G/G	G/G	G/G	C/C
FKZ21-351	Kazakh (4/4)	Kazakhstan	South	Turkestan	Senior	Sirgely	male	2/13/2002	A/A	C/T	G/G	C/C	G/A	C/C
FKZ21-352	Kazakh (4/4)	Kazakhstan	South	Almaty	Senior	Suan	female	2/23/2003	A/A	C/C	G/G	C/C	G/G	C/C
FKZ21-353	Kazakh (4/4)	Kazakhstan	East	Eastern	‎Middle	Naiman	female	2/24/2003	A/A	C/C	G/G	C/C	G/G	C/C
FKZ21-354	Kazakh (4/4)	Kazakhstan	Center	Karaganda	Senior	Qanly	male	4/8/2003	A/A	C/C	G/G	G/C	G/A	C/C
FKZ21-356	Kazakh (4/4)	Kazakhstan	Center	Karaganda	‎Middle	Argyn	male	3/17/2003	G/A	C/C	G/G	G/C	G/G	C/C
FKZ21-357	Kazakh (4/4)	Kazakhstan	West	Aktobe	‎Junior	Alimuly	female	4/9/2003	G/A	C/C	G/G	G/C	G/G	C/C
FKZ21-358	Kazakh (4/4)	Kazakhstan	South	Zhambyl	Senior	Dulat	male	9/9/2002	A/A	C/C	G/G	G/C	G/G	C/C
FKZ21-359	Kazakh (4/4)	Kazakhstan	East	Eastern	‎Middle	Naiman	male	4/25/2003	A/A	C/C	T/T	C/C	G/G	C/C
FKZ21-360	Kazakh (4/4)	Kazakhstan	East	Eastern	‎Middle	Naiman	male	11/4/2002	G/A	C/C	G/G	G/G	G/G	C/C
FKZ21-361	Kazakh (4/4)	Kazakhstan	South	Turkestan	‎Middle	Naiman	male	8/17/2002	A/A	C/C	G/T	C/C	G/G	C/C
FKZ21-362	Kazakh (4/4)	Kazakhstan	West	Aktobe	‎Junior	Alimuly	male	4/30/2000	A/A	C/C	G/T	C/C	G/G	C/C
FKZ21-363	Kazakh (4/4)	Kazakhstan	Center	Karaganda	‎Middle	Argyn	male	10/6/2003	G/A	C/C	G/G	G/C	G/G	C/C
FKZ21-364	Kazakh (4/4)	Kazakhstan	South	Zhambyl	Senior	Oshakty	male	12/3/2002	A/A	C/C	G/G	G/C	G/G	C/C
FKZ21-365	Kazakh (4/4)	Kazakhstan	South	Turkestan	‎Middle	Argyn	male	5/20/2002	A/A	C/C	G/T	G/C	G/G	C/C
FKZ21-366	Kazakh (4/4)	Kazakhstan	South	Kyzylorda	‎Junior	Baiuly	male	3/15/2000	G/A	C/C	G/T	G/C	G/A	C/C
FKZ21-368	Kazakh (4/4)	Kazakhstan	South	Almaty	‎Middle	Naiman	male	11/22/2003	A/A	C/T	G/G	G/C	G/G	C/C
FKZ21-369	Kazakh (4/4)	Kazakhstan	Center	Akmola	‎Middle	Argyn	female	8/21/2001	G/A	C/C	G/G	C/C	G/G	C/C
FKZ21-370	Kazakh (admixture)	Kazakhstan		Karaganda			male	8/26/2003	A/A	C/C	G/T	G/G	G/A	C/T
FKZ21-371	Kazakh (4/4)	Kazakhstan	East	Eastern	‎Middle	Argyn	female	9/2/2003	A/A	C/C	G/G	G/G	G/G	C/C
FKZ21-372	Kazakh (4/4)	Kazakhstan	West	Aktobe	‎Junior	Alimuly	male	3/3/2003	A/A	C/C	G/G	G/C	G/G	C/C
FKZ21-375	Kazakh (4/4)	Kazakhstan	East	Eastern	‎Middle	Naiman	female	7/18/2003	G/A	C/C	G/G	G/G	G/G	C/C
FKZ21-376	Kazakh (4/4)	Kazakhstan	South	Turkestan	Senior	Dulat	male	5/3/2003	A/A	C/C	G/G	G/G	G/G	C/C
FKZ21-377	Kazakh (4/4)	Kazakhstan	South	Almaty	‎Middle	Naiman	male	2/19/2003	A/A	C/C	G/G	G/C	G/G	C/C
FKZ21-378	Kazakh (4/4)	Kazakhstan	West	Mangystau	‎Junior	Alimuly	male	8/7/2002	G/A	C/C	T/T	G/C	G/G	C/C
FKZ21-380	Kazakh (4/4)	Kazakhstan	South	Turkestan	‎Middle	Konyrat	male	10/17/2002	A/A	C/C	G/T	G/C	G/G	C/C
FKZ21-381	Kazakh (4/4)	Kazakhstan	Center	Akmola	‎Middle	Argyn	male	10/16/2003	A/A	C/T	G/T	C/C	G/G	C/C
FKZ21-382	Kazakh (4/4)	Kazakhstan	South	Almaty	‎Middle	Naiman	female	3/3/2003	A/A	C/C	G/T	C/C	G/G	C/C
FKZ21-383	Kazakh (4/4)	Kazakhstan	Center	Karaganda	‎Middle	Argyn	female	10/18/1995	G/A	C/C	G/G	C/C	G/G	C/C
FKZ21-384	Kazakh (4/4)	Kazakhstan	West	Atyrau	‎Junior	Baiuly	male	1/7/1996	A/A	C/C	T/T	G/C	G/A	C/C
FKZ21-386	Kazakh (4/4)	Kazakhstan	South	Zhambyl	Senior	Dulat	male	1/11/2004	A/A	C/C	G/T	C/C	G/A	C/C
FKZ21-387	Kazakh (4/4)	Kazakhstan	Center	Karaganda	‎Middle	Naiman	female	10/17/1994	G/A	C/T	G/T	C/C	G/G	C/C
FKZ21-388	Kazakh (4/4)	Kazakhstan	South	Turkestan	Senior	Yssty	female	4/6/2002	A/A	C/C	G/G	G/C	G/G	C/C
FKZ21-389	Kazakh (4/4)	Kazakhstan	South	Turkestan	Senior	Sirgely	female	8/28/2002	G/A	C/C	G/G	C/C	G/G	C/C
FKZ21-390	Kazakh (4/4)	Kazakhstan	South	Turkestan	Senior	Sirgely	male	5/21/2003	A/A	C/C	G/G	C/C	G/G	C/C
FKZ21-391	Kazakh (4/4)	Kazakhstan	West	Mangystau	‎Junior	Zhetiru	male	7/31/2002	A/A	C/C	G/G	C/C	G/G	C/C
FKZ21-392	Kazakh (4/4)	Kazakhstan	South	Almaty		Tore	male	2003-05-14	G/A	C/C	G/G	G/C	G/G	C/C
FKZ21-393	Kazakh (4/4)	Kazakhstan	South	Turkestan	Senior	Dulat	male	4/22/2003	G/A	C/C	G/G	C/C	G/G	C/C
FKZ21-394	Kazakh (4/4)	Kazakhstan	South	Turkestan	Senior	Dulat	male	4/22/2003	G/A	C/C	T/T	C/C	G/G	C/C
FKZ21-395	Kazakh (4/4)	Kazakhstan	Center	Karaganda	‎Middle	Argyn	male	4/26/2003	A/A	C/C	G/G	G/C	G/G	C/C
FKZ21-397	Kazakh (4/4)	Kazakhstan	East	Eastern	‎Middle	Naiman	male	5/18/2003	A/A	C/C	T/T	C/C	G/A	C/C
FKZ21-398	Kazakh (4/4)	Kazakhstan	South	Almaty	‎Middle	Naiman	male	3/14/2003	G/A	C/C	G/G	C/C	G/G	C/C
FKZ21-399	Kazakh (4/4)	Kazakhstan	South	Turkestan	‎Junior	Baiuly	male	1/15/2002	A/A	C/C	G/G	G/C	G/G	C/C
FKZ21-400	Kazakh (4/4)	Kazakhstan	East	Eastern	‎Middle	Naiman	male	11/28/2003	A/A	C/C	G/T	C/C	G/G	C/C
FKZ21-401	Kazakh (4/4)	Kazakhstan	South	Kyzylorda	‎Middle	Konyrat	male	3/16/2003	G/A	C/T	G/G	G/C	G/G	C/C
FKZ21-402	Kazakh (4/4)	Kazakhstan	East	Eastern	‎Middle	Naiman	male	3/22/2003	A/A	C/C	G/T	C/C	G/G	C/C
FKZ21-403	Kazakh (4/4)	Kazakhstan	West	Mangystau	‎Junior	Baiuly	male	10/11/2002	G/A	C/C	G/T	G/C	G/G	C/C
FKZ21-404	Kazakh (4/4)	Kazakhstan	South	Turkestan	Senior	Zhalayr	female	2/6/2003	A/A	C/C	G/G	C/C	G/G	C/C
FKZ21-405	Kazakh (4/4)	Kazakhstan	South	Zhambyl	Senior	Dulat	male	12/3/2002	A/A	C/C	G/G	C/C	G/G	C/C
FKZ21-406	Kazakh (4/4)	Kazakhstan	East	Eastern	‎Middle	Naiman	male	7/23/2003	G/A	C/C	T/T	C/C	G/G	C/C
FKZ21-407	Kazakh (4/4)	Kazakhstan	West	Western	‎Junior	Baiuly	male	8/18/2003	A/A	C/T	G/G	G/C	G/A	C/C
FKZ21-408	Kazakh (4/4)	Kazakhstan	East	Eastern	‎Middle	Naiman	female	5/31/2003	A/A	C/C	G/G	C/C	G/G	C/C
FKZ21-409	Kazakh (4/4)	Kazakhstan	South	Zhambyl	Senior	Dulat	female	2/28/2003	G/A	C/C	G/G	G/G	G/G	C/C
FKZ21-410	Kazakh (4/4)	Kazakhstan	Center	Akmola	‎Middle	Argyn	female	11/25/2002	G/A	C/C	G/T	G/C	G/G	C/C
FKZ21-412	Kazakh (4/4)	Kazakhstan	Center	Karaganda	‎Middle	Argyn	female	9/7/2002	A/A	C/C	G/G	C/C	G/G	C/C
FKZ21-413	Kazakh (4/4)	Kazakhstan	West	Western	‎Junior	Baiuly	male	4/25/2003	G/A	C/C	G/T	G/C	G/G	C/C
FKZ21-414	Kazakh (4/4)	Kazakhstan	East	Eastern	‎Middle	Naiman	female	7/13/2003	A/A	C/C	G/T	C/C	G/G	C/C
FKZ21-417	Kazakh (admixture)	Kazakhstan		Almaty			female	4/14/2002	A/A	C/C	G/G	C/C	G/G	C/C
FKZ21-418	Kazakh (4/4)	Kazakhstan	North	Pavlodar	‎Middle	Uak	female	9/18/2002	A/A	C/C	G/T	G/C	G/G	C/C
FKZ21-419	Kazakh (4/4)	Kazakhstan	South	Zhambyl	Senior	Dulat	male	2/28/2002	A/A	C/C	G/G	C/C	G/A	C/C
FKZ21-420	Kazakh (4/4)	Kazakhstan	Center	Akmola	‎Middle	Argyn	male	10/4/2002	A/A	C/C	G/T	G/C	G/A	C/C
FKZ21-421	Kazakh (4/4)	Kazakhstan	North	Pavlodar	‎Middle	Argyn	male	1/12/2003	A/A	C/T	G/G	C/C	G/G	C/C
FKZ21-425	Kazakh (admixture)	Kazakhstan		Kostanai			female	7/24/2002	G/A	C/C	G/T	G/C	G/G	C/C
FKZ21-426	Kazakh (4/4)	Kazakhstan	North	Kostanai	‎Middle	Kypshak	male	7/13/2002	A/A	C/C	G/T	C/C	G/A	C/C
FKZ21-427	Kazakh (admixture)	Kazakhstan		Almaty			female	9/7/2002	G/A	C/C	G/G	G/C	G/A	C/T
FKZ21-428	Kazakh (admixture)	Kazakhstan		Northern			male	5/31/2002	A/A	C/C	G/T	G/C	G/G	C/C
FKZ21-431	Kazakh (4/4)	Kazakhstan	North	Northern	‎Middle	Argyn	male	8/30/2003	A/A	C/C	G/T	C/C	G/G	C/C
FKZ21-432	Kazakh (admixture)	Kazakhstan	Center	Akmola			male	9/20/2003	G/A	C/C	T/T	C/C	G/G	C/C
FKZ21-433	Kazakh (admixture)	Kazakhstan		Karaganda			male	11/22/2002	G/A	C/C	G/G	G/G	G/A	C/C
FKZ21-434	Kazakh (4/4)	Kazakhstan	South	Zhambyl	Senior	Dulat	female	5/20/2003	A/A	C/C	G/G	C/C	G/G	C/C
FKZ21-435	Kazakh (4/4)	Kazakhstan	Center	Karaganda	‎Middle	Kerey	female	9/9/1989	A/A	C/C	G/G	C/C	G/G	C/C
FKZ21-436	Kazakh (4/4)	Kazakhstan	Center	Karaganda	‎Middle	Kerey	female	12/24/1993	A/A	C/C	G/G	G/C	G/G	C/C
FKZ21-437	Kazakh (4/4)	Kazakhstan	Center	Karaganda	‎Middle	Kerey	male	10/25/2000	A/A	C/C	G/G	G/C	G/G	C/C
FKZ21-438	Kazakh (4/4)	Kazakhstan	East	Eastern	‎Middle	Naiman	male	7/20/2002	A/A	C/C	G/T	G/G	G/G	C/C
FKZ21-440	Kazakh (admixture)	Kazakhstan		Northern			female	4/22/2003	G/A	C/T	G/T	C/C	G/G	C/C
FKZ21-441	Kazakh (4/4)	Kazakhstan	North	Pavlodar	‎Middle	Argyn	male	11/17/2002	A/A	C/C	G/G	C/C	G/G	C/C
FKZ21-442	Kazakh (admixture)	Kazakhstan	Center	Akmola			female	7/1/2002	G/A	C/C	G/G	G/G	G/G	C/C
FKZ21-443	Kazakh (4/4)	Kazakhstan	North	Pavlodar	‎Middle	Kypshak	female	6/12/2003	A/A	C/C	G/T	G/C	G/G	C/C
FKZ21-445	Kazakh (4/4)	Kazakhstan	North	Pavlodar	‎Middle	Kypshak	female	7/10/2003	G/A	C/C	G/G	C/C	G/A	C/C
FKZ21-446	Kazakh (admixture)	Kazakhstan	Center	Akmola			female	3/23/2003	G/A	C/C	G/G	G/C	G/A	C/C
FKZ21-447	Kazakh (4/4)	Kazakhstan	North	Northern	‎Middle	Argyn	male	11/7/2002	A/A	C/C	G/G	G/G	G/G	C/C
FKZ21-448	Kazakh (admixture)	Kazakhstan		Kostanai			male	11/23/2002	A/A	C/C	G/G	G/G	G/G	C/C
FKZ21-449	Kazakh (4/4)	Kazakhstan	North	Kostanai	‎Junior	Zhetiru	male	3/17/2002	A/A	C/C	G/G	G/G	G/G	C/C
FKZ21-451	Kazakh (4/4)	Kazakhstan	North	Kostanai	‎Middle	Kypshak	female	6/17/2002	A/A	C/C	G/T	C/C	G/G	C/C
FKZ21-452	Kazakh (4/4)	Kazakhstan	East	Eastern	‎Middle	Naiman	female	11/8/2003	A/A	C/C	G/G	G/C	G/G	C/C
FKZ21-453	Kazakh (4/4)	Kazakhstan	East	Eastern	‎Middle	Naiman	male	6/4/2003	A/A	C/T	G/G	C/C	G/G	C/C
FKZ21-455	Kazakh (4/4)	Kazakhstan	North	Northern	‎Middle	Argyn	male	8/21/1997	A/A	C/T	G/G	C/C	G/G	C/C
FKZ21-456	Kazakh (4/4)	Kazakhstan	Center	Karaganda	‎Middle	Argyn	male	10/17/1994	A/A	C/C	G/T	C/C	G/G	C/C
FKZ21-457	Kazakh (4/4)	Kazakhstan	North	Kostanai	‎Middle	Kypshak	male	7/15/2002	A/A	C/C	G/G	C/C	G/G	C/T
FKZ21-458	Kazakh (4/4)	Kazakhstan	South	Almaty	‎Middle	Naiman	male	3/10/1992	A/A	C/C	G/T	G/C	G/G	C/C
FKZ21-459	Kazakh (4/4)	Kazakhstan	West	Atyrau	‎Junior	Baiuly	female	10/7/1988	A/A	C/C	G/G	C/C	G/G	C/C
FKZ21-460	Kazakh (4/4)	Kazakhstan	North	Northern	‎Middle	Uak	female	10/8/1989	A/A	C/C	G/G	G/C	G/G	C/C
FKZ21-461	Kazakh (4/4)	Kazakhstan	South	Turkestan	‎Junior	Baiuly	male	8/7/1997	A/A	C/C	G/G	G/C	G/G	C/C
FKZ21-462	Kazakh (4/4)	Kazakhstan	South	Turkestan	Senior	Zhalayr	male	9/11/1994	G/A	C/C	G/T	C/C	G/G	C/C
FKZ21-463	Kazakh (4/4)	Kazakhstan	South	Turkestan	Senior	Qanly	male	8/21/1991	A/A	C/C	G/G	G/C	G/A	C/C
FKZ21-465	Kazakh (4/4)	Kazakhstan	South	Almaty	Senior	Zhalayr	male	1/12/2002	A/A	C/C	G/T	C/C	G/G	C/C
FKZ21-466	Kazakh (4/4)	Kazakhstan	Center	Karaganda	‎Middle	Argyn	male	8/7/2002	A/A	C/C	T/T	G/C	G/A	C/C
FKZ21-467	Kazakh (4/4)	Kazakhstan	North	Pavlodar	‎Middle	Argyn	female	8/9/1977	A/A	C/C	T/T	C/C	G/G	C/C
FKZ21-468	Kazakh (4/4)	Kazakhstan	South	Zhambyl	Senior	Dulat	male	5/1/2002	A/A	C/C	G/T	C/C	G/G	C/C
FKZ21-471	Kazakh (4/4)	Kazakhstan	South	Turkestan	‎Middle	Konyrat	male	12/30/2002	A/A	C/C	G/T	C/C	G/G	C/C
FKZ21-475	Kazakh (4/4)	Kazakhstan	South	Kyzylorda		Kozha	male	3/25/2003	A/A	C/C	T/T	C/C	G/G	C/C
FKZ21-476	Kazakh (4/4)	Kazakhstan	East	Eastern	‎Middle	Kerey	male	9/7/2003	A/A	C/C	G/T	C/C	G/G	C/C
FKZ21-479	Kazakh (4/4)	Kazakhstan	West	Aktobe	‎Junior	Alimuly	female	1/1/2003	A/A	C/C	G/G	C/C	G/G	C/C
FKZ21-482	Kazakh (4/4)	Kazakhstan	South	Zhambyl	Senior	Dulat	male	10/29/2002	A/A	C/C	G/G	G/C	G/G	C/C
FKZ21-485	Kazakh (4/4)	Kazakhstan	South	Kyzylorda		Kozha	male	6/27/2003	A/A	C/C	G/T	G/C	G/G	C/C
FKZ21-486	Kazakh (4/4)	Kazakhstan	West	Western	‎Junior	Zhetiru	female	11/9/2002	A/A	C/C	G/T	C/C	G/G	C/C
FKZ21-487	Kazakh (4/4)	Kazakhstan	South	Zhambyl	Senior	Oshakty	male	5/17/2003	G/A	C/C	G/T	C/C	G/G	C/C
FKZ21-489	Kazakh (4/4)	Kazakhstan	South	Turkestan		Kozha	male	7/6/2003	A/A	C/C	T/T	C/C	G/G	C/C
FKZ21-490	Kazakh (4/4)	Kazakhstan	East	Eastern	‎Middle	Argyn	female	4/2/2003	G/A	C/C	G/G	G/C	G/A	C/C
FKZ21-491	Kazakh (4/4)	Kazakhstan	South	Kyzylorda	‎Junior	Baiuly	male	3/30/2003	A/A	C/C	G/G	C/C	G/G	C/C
FKZ21-492	Kazakh (4/4)	Kazakhstan	East	Eastern	‎Middle	Naiman	female	9/8/2003	G/A	C/C	G/T	G/C	G/G	C/C
FKZ21-493	Kazakh (4/4)	Kazakhstan	East	Eastern	‎Middle	Naiman	male	11/11/2002	A/A	C/C	G/T	G/C	G/G	C/C
FKZ21-494	Kazakh (4/4)	Kazakhstan	South	Turkestan		Kozha	male	4/27/2003	G/A	C/C	G/T	G/C	G/G	C/C
FKZ21-496	Kazakh (4/4)	Kazakhstan	West	Atyrau	‎Junior	Baiuly	male	12/31/2002	G/A	C/C	T/T	C/C	G/G	C/C
FKZ21-497	Kazakh (4/4)	Kazakhstan	South	Almaty	‎Middle	Naiman	female	1/15/2003	A/A	C/C	G/G	G/C	G/G	C/C
FKZ21-498	Kazakh (4/4)	Kazakhstan	South	Almaty	‎Junior	Alimuly	female	3/6/2003	A/A	C/C	G/G	G/C	G/G	C/C
FKZ21-499	Kazakh (4/4)	Kazakhstan	South	Turkestan	‎Junior	Baiuly	male	11/7/2003	A/A	C/C	G/G	G/C	G/G	C/T
FKZ21-500	Kazakh (4/4)	Kazakhstan	South	Turkestan	‎Middle	Konyrat	male	3/9/2003	A/A	C/C	G/G	C/C	G/G	C/C
FKZ21-501	Kazakh (4/4)	Kazakhstan	Center	Karaganda		Kyrgyz	male	8/15/2003	A/A	C/C	G/T	G/G	G/G	C/C
FKZ21-504	Kazakh (4/4)	Kazakhstan	Center	Akmola	‎Middle	Kerey	male	6/24/2003	A/A	C/C	G/G	C/C	G/G	C/C
FKZ21-505	Kazakh (4/4)	Kazakhstan	North	Kostanai	‎Junior	Zhetiru	male	2/19/2003	A/A	C/C	G/T	G/C	G/A	C/C
FKZ21-506	Kazakh (4/4)	Kazakhstan	South	Almaty	‎Junior	Baiuly	male	5/6/2002	G/A	C/C	G/G	G/G	G/G	C/C
FKZ21-507	Kazakh (4/4)	Kazakhstan	West	Atyrau	‎Junior	Baiuly	male	8/23/2003	A/A	C/C	G/T	G/C	G/G	C/C
FKZ21-508	Kazakh (4/4)	Kazakhstan	South	Turkestan	‎Middle	Konyrat	male	10/16/2002	A/A	C/C	G/G	G/C	G/G	C/C
FKZ21-509	Kazakh (4/4)	Kazakhstan	Center	Karaganda	‎Middle	Argyn	male	7/26/2000	G/G	C/C	T/T	G/C	G/G	C/C
FKZ21-510	Kazakh (admixture)	Kazakhstan		Karaganda			male	4/29/2000	G/A	C/C	G/G	G/C	G/G	C/C
FKZ21-511	Kazakh (4/4)	Kazakhstan	South	Almaty	Senior	Alban	male	5/12/2001	A/A	C/C	G/T	G/C	G/G	C/C
FKZ21-512	Kazakh (4/4)	Kazakhstan	Center	Karaganda	‎Middle	Argyn	male	9/4/2000	G/G	C/C	G/G	C/C	G/G	C/C
FKZ21-513	Kazakh (4/4)	Kazakhstan	Center	Akmola	‎Middle	Argyn	male	7/26/2000	A/A	C/C	G/G	G/C	G/A	C/C
FKZ21-514	Kazakh (4/4)	Kazakhstan	North	Pavlodar	‎Middle	Argyn	male	12/28/2000	A/A	C/C	G/G	G/C	G/G	C/C
FKZ21-515	Kazakh (4/4)	Kazakhstan	East	Eastern	‎Middle	Uak	male	8/25/2001	A/A	C/C	T/T	C/C	G/G	C/C
FKZ21-517	Kazakh (4/4)	Kazakhstan	North	Kostanai		Kozha	male	6/10/2000	A/A	C/C	G/G	C/C	G/G	C/C
FKZ21-518	Kazakh (4/4)	Kazakhstan	West	Atyrau	‎Junior	Zhetiru	male	1/13/2001	A/A	C/C	G/T	G/C	G/A	C/C
FKZ21-519	Kazakh (4/4)	Kazakhstan	South	Almaty	Senior	Zhalayr	male	2/11/2001	A/A	C/C	G/T	C/C	G/G	C/T
FKZ21-520	Kazakh (admixture)	Kazakhstan		Karaganda			male	1/31/2000	G/G	C/C	G/G	G/C	G/G	C/C
FKZ21-522	Kazakh (4/4)	Kazakhstan	North	Pavlodar	‎Middle	Argyn	male	11/19/2000	A/A	C/T	G/G	G/C	G/G	C/C
FKZ21-523	Kazakh (4/4)	Kazakhstan	South	Zhambyl	Senior	Dulat	female	9/19/2001	A/A	C/C	G/G	G/C	G/G	C/C
FKZ21-524	Kazakh (admixture)	Kazakhstan		Kostanai			female	10/2/2000	A/A	C/C	G/G	G/C	G/G	C/T
FKZ21-525	Kazakh (4/4)	Kazakhstan	Center	Akmola	‎Middle	Argyn	male	6/12/2000	A/A	C/C	G/G	C/C	G/A	C/T
FKZ21-527	Kazakh (4/4)	Kazakhstan	East	Eastern	‎Middle	Kerey	female	4/27/2001	A/A	C/C	G/G	C/C	G/G	C/C
FKZ21-528	Kazakh (4/4)	Kazakhstan	Center	Akmola	‎Middle	Argyn	female	6/30/2000	A/A	C/C	G/T	C/C	G/G	C/C
FKZ21-529	Kazakh (4/4)	Kazakhstan	South	Almaty	‎Middle	Naiman	male	12/14/2000	A/A	C/C	G/G	G/C	G/G	C/C
FKZ21-530	Kazakh (4/4)	Kazakhstan	West	Mangystau	‎Junior	Baiuly	female	8/2/1998	A/A	C/C	G/G	C/C	G/A	C/C
FKZ21-531	Kazakh (4/4)	Kazakhstan	East	Eastern	‎Middle	Naiman	male	12/26/2001	G/A	C/C	G/T	G/C	G/G	C/C
FKZ22-001	Kazakh (admixture)	Kazakhstan		Northern			female	3/18/2005	G/A	C/C	G/G	G/G	G/G	C/C
FKZ22-002	Kazakh (admixture)	Kazakhstan		Northern			female	3/22/2004	A/A	C/C	T/T	G/C	G/G	C/C
FKZ22-007	Kazakh (4/4)	Kazakhstan	West	Aktobe	‎Junior	Alimuly	male	6/10/2003	G/A	C/C	G/T	G/C	G/G	C/C
FKZ22-008	Kazakh (4/4)	Kazakhstan	North	Pavlodar	‎Middle	Argyn	male	2/22/2003	A/A	C/C	G/G	C/C	G/G	C/C
FKZ22-009	Kazakh (4/4)	Kazakhstan	North	Kostanai	‎Middle	Kypshak	male	4/25/2005	A/A	C/C	G/T	G/C	G/G	C/C
FKZ22-010	Kazakh (4/4)	Kazakhstan	East	Eastern	‎Middle	Naiman	male	12/18/2003	G/A	C/C	G/G	G/C	G/A	C/C
FKZ22-011	Kazakh (4/4)	Kazakhstan	Center	Akmola	‎Middle	Argyn	male	2/26/2004	A/A	C/C	G/T	G/C	G/G	C/C
FKZ22-013	Kazakh (admixture)	Kazakhstan		Western			female	7/9/2004	G/G	C/C	G/T	G/C	G/G	C/C
FKZ22-014	Kazakh (4/4)	Kazakhstan	North	Northern	‎Middle	Argyn	male	4/7/2004	A/A	C/C	G/G	G/C	G/G	C/C
FKZ22-015	Kazakh (4/4)	Kazakhstan	North	Pavlodar	‎Middle	Naiman	male	7/4/2003	G/A	C/C	G/G	G/C	G/G	C/C
FKZ22-020	Kazakh (4/4)	Kazakhstan	North	Kostanai	‎Middle	Argyn	male	1/23/2004	A/A	C/C	G/T	G/C	G/G	C/C
FKZ22-021	Kazakh (4/4)	Kazakhstan	South	Almaty	‎Middle	Argyn	male	5/31/2004	A/A	C/C	G/T	G/C	G/A	C/C
FKZ22-023	Kazakh (4/4)	Kazakhstan	South	Almaty	‎Middle	Naiman	female	1/10/2005	A/A	C/C	G/T	C/C	G/G	C/C
FKZ22-024	Kazakh (4/4)	Kazakhstan	South	Almaty	‎Middle	Argyn	male	9/15/2003	A/A	C/T	G/T	C/C	G/A	C/C
FKZ22-026	Kazakh (4/4)	Kazakhstan	West	Western	‎Junior	Baiuly	male	5/31/2004	G/A	C/C	G/G	C/C	G/G	C/C
FKZ22-027	Kazakh (4/4)	Kazakhstan	Center	Karaganda	‎Middle	Argyn	female	11/24/2004	A/A	C/C	G/T	C/C	G/G	C/C
FKZ22-028	Kazakh (4/4)	Kazakhstan	West	Western	‎Junior	Zhetiru	female	2/12/2004	G/A	C/C	G/T	G/C	G/G	C/C
FKZ22-029	Kazakh (4/4)	Kazakhstan	North	Kostanai	‎Middle	Argyn	female	7/28/2004	A/A	C/C	G/G	G/C	G/G	C/C
FKZ22-030	Kazakh (4/4)	Kazakhstan	South	Zhambyl	Senior	Dulat	male	1/21/2004	G/A	C/C	G/T	C/C	G/A	C/C
FKZ22-031	Kazakh (4/4)	Kazakhstan	South	Turkestan		Kozha	male	6/15/2004	A/A	C/C	T/T	G/C	G/G	C/C
FKZ22-032	Kazakh (4/4)	Kazakhstan	South	Zhambyl	Senior	Oshakty	male	1/13/2004	A/A	C/C	T/T	C/C	G/A	C/C
FKZ22-033	Kazakh (4/4)	Kazakhstan	East	Eastern	‎Middle	Naiman	male	12/27/2003	G/A	C/C	G/T	C/C	G/G	C/C
FKZ22-034	Kazakh (4/4)	Kazakhstan	South	Turkestan		Tolengit	male	3/1/2003	A/A	C/C	G/T	C/C	G/G	C/C
FKZ22-035	Kazakh (admixture)	Kazakhstan		Turkestan			male	10/21/2004	G/A	C/C	G/T	G/C	G/G	C/C
FKZ22-036	Kazakh (4/4)	Kazakhstan	Center	Karaganda	‎Middle	Argyn	male	5/27/2004	A/A	C/C	G/G	G/C	G/G	C/C
FKZ22-037	Kazakh (4/4)	Kazakhstan	East	Eastern	‎Middle	Naiman	male	9/13/2004	A/A	C/C	G/G	C/C	G/A	C/C
FKZ22-038	Kazakh (4/4)	Kazakhstan	West	Mangystau	‎Junior	Zhetiru	male	7/16/2003	A/A	C/C	G/G	C/C	G/G	C/C
FKZ22-039	Kazakh (4/4)	Kazakhstan	South	Turkestan	‎Middle	Uak	male	1/1/2004	G/A	C/C	G/T	C/C	G/G	C/C
FKZ22-040	Kazakh (4/4)	Kazakhstan	South	Turkestan	Senior	Dulat	male	2/16/2004	A/A	C/C	G/G	C/C	G/G	C/C
FKZ22-043	Kazakh (admixture)	Kazakhstan		Eastern			male	6/10/2003	A/A	C/C	G/G	G/C	G/G	C/C
FKZ22-044	Kazakh (4/4)	Kazakhstan	South	Almaty	‎Middle	Argyn	female	10/21/2003	A/A	C/C	G/G	C/C	G/A	C/C
FKZ22-045	Kazakh (4/4)	Kazakhstan	South	Turkestan	‎Middle	Konyrat	male	10/19/2004	G/A	C/C	G/T	C/C	G/G	C/C
FKZ22-046	Kazakh (4/4)	Kazakhstan	South	Turkestan	Senior	Sirgely	male	5/12/2003	A/A	C/C	G/G	G/C	G/A	C/C
FKZ22-047	Kazakh (4/4)	Kazakhstan	South	Turkestan	Senior	Shanyshkyly	male	8/10/2003	G/A	C/C	G/G	G/C	G/G	C/C
FKZ22-048	Kazakh (4/4)	Kazakhstan	South	Zhambyl	Senior	Dulat	male	6/9/2004	A/A	C/C	T/T	G/G	G/G	C/C
FKZ22-049	Kazakh (4/4)	Kazakhstan	South	Zhambyl	‎Junior	Zhetiru	male	10/1/2003	A/A	C/T	G/G	C/C	G/A	C/C
FKZ22-050	Kazakh (4/4)	Kazakhstan	South	Turkestan	‎Middle	Konyrat	male	6/18/2003	A/A	C/C	G/G	C/C	G/A	C/C
FKZ22-051	Kazakh (4/4)	Kazakhstan	South	Almaty	Senior	Zhalayr	male	11/8/2003	A/A	C/C	G/G	G/C	G/A	C/C
FKZ22-052	Kazakh (4/4)	Kazakhstan	West	Aktobe	‎Junior	Baiuly	male	8/2/2004	A/A	C/C	G/G	C/C	G/A	C/C
FKZ22-053	Kazakh (4/4)	Kazakhstan	South	Turkestan	‎Middle	Konyrat	male	2/25/2004	G/A	C/C	G/T	G/C	G/G	C/C
FKZ22-054	Kazakh (4/4)	Kazakhstan	Center	Karaganda	‎Middle	Argyn	male	3/25/2004	G/A	C/C	G/T	C/C	G/G	C/C
FKZ22-055	Kazakh (4/4)	Kazakhstan	West	Atyrau	‎Junior	Baiuly	male	3/4/2004	A/A	C/C	G/T	C/C	G/G	C/C
FKZ22-056	Kazakh (4/4)	Kazakhstan	South	Turkestan	‎Junior	Zhetiru	male	11/24/2003	A/A	C/C	G/G	G/C	G/G	C/C
FKZ22-057	Kazakh (4/4)	Kazakhstan	South	Kyzylorda	‎Junior	Alimuly	male	8/24/2003	A/A	C/C	G/G	C/C	G/G	C/C
FKZ22-058	Kazakh (4/4)	Kazakhstan	Center	Karaganda	‎Middle	Argyn	male	9/19/2004	A/A	C/C	G/G	G/C	G/G	C/C
FKZ22-059	Kazakh (4/4)	Kazakhstan	North	Pavlodar	‎Middle	Kerey	male	2/26/2004	G/A	C/C	G/G	C/C	G/G	C/C
FKZ22-060	Kazakh (4/4)	Kazakhstan	South	Turkestan	‎Junior	Zhetiru	male	10/15/2004	G/A	C/T	G/G	C/C	G/A	C/T
FKZ22-061	Kazakh (4/4)	Kazakhstan	West	Mangystau	‎Junior	Baiuly	male	8/14/2004	A/A	C/C	G/G	C/C	G/G	C/T
FKZ22-062	Kazakh (4/4)	Kazakhstan	West	Western	‎Junior	Baiuly	male	12/31/2003	A/A	C/C	G/T	G/C	G/G	C/C
FKZ22-063	Kazakh (4/4)	Kazakhstan	Center	Akmola	‎Middle	Argyn	male	9/27/2003	A/A	C/T	G/G	C/C	G/G	C/C
FKZ22-064	Kazakh (4/4)	Kazakhstan	Center	Karaganda	‎Middle	Argyn	male	10/8/2003	A/A	C/C	G/G	G/C	G/G	C/C
FKZ22-065	Kazakh (4/4)	Kazakhstan	Center	Akmola	‎Middle	Argyn	female	1/1/2004	A/A	C/C	G/T	G/C	G/A	C/C
FKZ22-066	Kazakh (4/4)	Kazakhstan	Center	Akmola	‎Middle	Argyn	female	2/7/2003	A/A	C/C	G/T	C/C	G/A	C/C
FKZ22-067	Kazakh (4/4)	Kazakhstan	Center	Karaganda	‎Middle	Argyn	female	4/14/2004	A/A	C/C	G/G	C/C	G/G	C/C
FKZ22-070	Kazakh (4/4)	Kazakhstan	South	Turkestan	‎Middle	Naiman	male	1/22/2004	A/A	C/C	G/G	C/C	G/G	C/C
FKZ22-074	Kazakh (4/4)	Kazakhstan	West	Atyrau	‎Junior	Baiuly	male	2/18/2004	A/A	C/C	G/T	G/C	G/A	C/C
FKZ22-077	Kazakh (4/4)	Kazakhstan	East	Eastern	‎Middle	Naiman	male	11/1/2003	G/A	C/C	G/T	C/C	G/G	C/C
FKZ22-078	Kazakh (4/4)	Kazakhstan	South	Zhambyl	Senior	Yssty	male	10/22/2003	A/A	C/C	G/G	G/C	G/G	C/C
FKZ22-079	Kazakh (4/4)	Kazakhstan	Center	Karaganda	‎Middle	Argyn	male	2/4/2004	A/A	C/C	G/G	C/C	G/G	C/C
FKZ22-080	Kazakh (4/4)	Kazakhstan	East	Eastern	‎Middle	Naiman	male	2/20/2004	G/A	C/C	G/G	G/C	G/G	C/C
FKZ22-082	Kazakh (4/4)	Kazakhstan	South	Almaty	Senior	Zhalayr	male	10/16/2003	A/A	C/C	G/T	C/C	G/G	C/C
FKZ22-087	Kazakh (4/4)	Kazakhstan	South	Almaty	Senior	Suan	male	6/10/2003	A/A	T/T	T/T	G/C	G/G	C/C
FKZ22-089	Kazakh (4/4)	Kazakhstan	South	Turkestan	‎Middle	Konyrat	male	1/5/2004	A/A	C/C	G/G	G/C	A/A	C/C
FKZ22-091	Kazakh (admixture)	Kazakhstan		Zhambyl			male	9/12/2003	G/A	C/C	G/T	C/C	G/G	C/C
FKZ22-094	Kazakh (admixture)	Kazakhstan		Eastern			male	4/14/2004	A/A	C/C	G/G	C/C	G/G	C/C
FKZ22-095	Kazakh (4/4)	Kazakhstan	South	Zhambyl	Senior	Shapyrashty	female	9/20/2004	A/A	C/T	G/T	G/C	G/G	C/C
FKZ22-096	Kazakh (4/4)	Kazakhstan	West	Mangystau	‎Junior	Baiuly	male	2/10/2004	A/A	C/C	G/T	G/C	G/G	C/C
FKZ22-097	Kazakh (4/4)	Kazakhstan	Center	Karaganda	‎Middle	Argyn	male	2/1/2004	A/A	C/T	G/G	C/C	G/G	C/C
FKZ22-098	Kazakh (4/4)	Kazakhstan	South	Turkestan	Senior	Oshakty	male	4/13/2003	A/A	C/C	G/G	C/C	G/G	C/C
FKZ22-100	Kazakh (4/4)	Kazakhstan	South	Turkestan	‎Middle	Konyrat	male	4/23/2004	G/A	C/C	G/T	C/C	G/A	C/C
FKZ22-101	Kazakh (4/4)	Kazakhstan	North	Kostanai	‎Middle	Kypshak	male	12/20/2004	A/A	C/C	G/G	G/G	G/G	C/C
FKZ22-102	Kazakh (4/4)	Kazakhstan	South	Turkestan	‎Middle	Konyrat	male	6/10/2004	G/A	C/C	G/T	C/C	G/G	C/C
FKZ22-103	Kazakh (4/4)	Kazakhstan	South	Zhambyl	Senior	Dulat	male	6/20/2004	A/A	C/C	G/T	G/C	G/G	C/C
FKZ22-104	Kazakh (4/4)	Kazakhstan	South	Kyzylorda	‎Junior	Alimuly	male	8/26/2003	G/A	C/C	G/G	G/G	G/G	C/C
FKZ22-105	Kazakh (4/4)	Kazakhstan	West	Mangystau	‎Junior	Baiuly	male	6/9/2004	A/A	C/C	G/T	C/C	G/G	C/C
FKZ22-107	Kazakh (4/4)	Kazakhstan	South	Kyzylorda	‎Middle	Konyrat	male	5/14/2004	A/A	C/T	G/T	G/C	G/G	C/C
